# Supplementary material for: Clonality assessment and detection of clonal diversity in classic Hodgkin lymphoma by next-generation sequencing of immunoglobulin gene rearrangements
Source: Mod Pathol. 2021 Dec 3;35(6):757–66. doi: 10.1038/s41379-021-00983-8 (PMC9174053; doi:10.1038/s41379-021-00983-8)
Supplement: Supplementary file 2 — Supplementary Table S4. [file 41379_2021_983_MOESM2_ESM.xlsx]

## Sheet: NGS results
Case	Tissue	IGHV-IGHD-IGHJ (FR3)			IGHD-IGHJ			IGKV-IGKJ			IGKV-Kde			Intron RSS-Kde		Conclusion
		Clone detection	Mean %	Mean Ratio	Clone detection	Mean %	Mean Ratio	Clone detection	Mean %	Mean Ratio	Clone detection	Mean %	Mean Ratio	Clone detection	Mean %
1	FF	C			P	-	-	P	-	-	P	-	-	P	-	Clonal
		V3-48=V3-69-1 -0/47/-3 J6*	1.29	6.01
	FFPE	C			P	-	-	P	-	-	P	-	-	P	-	Clonal
		V3-48=V3-69-1 -0/47/-3 J6*	1.27	5.7
2	FF	C			P	-	-	P	-	-	P	-	-	P	-	Clonal
		V1-3 -0/26/-9 J6*	0.77	3.83
	FFPE	P + poss minor clone US			P	-	-	P	-	-	P	-	-	P	-	Polyclonal with minor clone of US
		V1-3 -0/26/-9 J6*	0.59	1.5
3	FF	C			P	-	-	P	-	-	P	-	-	C		Clonal
		V4-59 -1/56/-6 J6	0.87	2.91										intron -2/0/-3 Kde	6.70
		V4-31=V4-34 -3/28/-1 J3	0.84	2.43
		V3-9 -0/10/-4 J6	0.7	2.13
	FFPE	P	-	-	P + poss minor clone US			P + poss minor clone US			P	-	-	P	-	Polyclonal with minor clone of US
					D5-24 -4/6/-6 J4	2.9	2.05	V3-15=V3D-15 -0/1/-2 J2	3.27	1.31
4	FF	P	-	-	C			C			P	-	-	C		Clonal
					D2-2 -3/15/-8 J6	39.58	99.37	V1-33=V1D-33 -7/3/-0 J3	16.2	56.32				intron -0/0/-4 Kde	25.58
	FFPE	P	-	-	C			C			P	-	-	C		Clonal
					D2-2 -3/15/-8 J6	9.15	20.46	V1-33=V1D-33 -7/3/-0 J3	7.46	14.82				intron -0/0/-4 Kde	14.97
5	FF	C			P	-	-	C			P	-	-	C		Clonal
		V3-48=V3-69-1 -3/31/-1 J3*	1.26	3.29				V1D-8 -2/0/-1 J2	3.47	11.43				intron -3/3/-1 Kde	12.85
	FFPE	P	-	-	P	-	-	P	-	-	P	-	-	C		Clonal
														intron -3/3/-1 Kde	30.34
6	FF	P	-	-	P	-	-	P	-	-	P	-	-	P	-	Polyclonal
	FFPE	P	-	-	P	-	-	P	-	-	P	-	-	P	-	Polyclonal
7	FF	C			P	-	-	P	-	-	P	-		P	-	Clonal
		~V3 -4/20/-2 J4*	0.58	2.81
	FFPE	P + poss minor clone US			P	-	-	P	-	-	P	-	-	P	-	Polyclonal with minor clone of US
		~V3 -4/20/-2 J4*	0.59	1.43
8	FF	C			C			P			P	-	-	P		Clonal
		V3-9 -1/20/-6 J3*	1.27	4.28	D3-9 -3/33/-5 J6	10.8	23.25	V4-1 -3/0/-0 J1	0.32	3.42				intron -2/0/-3 Kde	4.37
	FFPE	P	-	-	C/C			P	-	-	P	-	-	P	-	Biclonal
					D3-9 -3/33/-5 J6	2.6	10
					D1-26 -2/8/-3 J5	1.5	5.7
9	FF	C/C			P	-	-	C/C/C			C/C/C			C/C/C		Biclonal
		V4-34 -3/22/-3 J6*	12.28	26.52				V2-29 -4/0/-1 J3	5.64	10.2	V2-28=V2D-28 -3/2/-0 Kde	6.03	17.33	intron -2/1/-0 Kde	6.24
		V3-30=V3-33 -0/11/-0 J6*	4.89	11.29				V3-15=V3D-15 -0/2/-2 J1*	4.93	8.72	V3-20=V3D-20 -0/7/-3 Kde #	0.87	3.69	intron -4/3/-1 Kde	4.81
								V1-9 -2/1/-1 J4	4.72	8.15	V7-3 -3/5/-3 Kde #	0.83	2.61	intron -1/2/-4 Kde	4.63
	FFPE	C/C			P	-	-	C/C			P			C/C		Biclonal
		V3-30=V3-33 -0/11/-0 J6*	3.68	6.25				V2-29 -4/0/-1 J3	6.13	12.8	V7-3 -3/5/-3 Kde	2.66	1.67	intron -1/2/-4 Kde	4.65
		V4-34 -3/22/-3 J6*	6.64	6.15				V1-9 -2/1/-1 J4	3.45	6.85	V2-28=V2D-28 -3/2/-0 Kde	1.17	0.8	intron -2/1/-0 Kde	3.47
								V3-15=V3D-15 -0/2/-2 J2*	1.6	3.2	V3-20=V3D-20 -0/7/-3 Kde	0.36	0.25	intron -2/1/-0 Kde	3.33
10	FF	C			C			P	-	-	P	-	-	C		Clonal
		V3-71 -6/17/-0 J6*	10.24	51.71	D3-10 -4/16/-4 J6	15.85	17.11							intron -2/0/-3 Kde	5.18
	FFPE	ne	-	-	P	-	-	ne	-	-	ne	-	-	ne	-	Polyclonal_LE
11	FF	C			P	-	-	P	-	-	C			P	-	Clonal
		V3-23=V3-23D -0/26/-6 J6*	3.77	3.11							V2-29 -18/8/-19 Kde	18.72	12.71
	FFPE	P	-	-	C			C			C			P	-	Clonal
					D3-22 -0/8/-3 J5	5.72	4.97	V4-1 -2/3/-4 J3*	4.09	4.84	V2-29 -18/8/-19 Kde	29.83	33.14
12	FF	C/C			P	-	-	C			C			P	-	Clonal
		V3-9 -2/25/-2 J4*	23.83	94.31				V1-33=V1D-33 -11/10/-2 J4*	18.29	66.58	V2-28=V2D-28 -3/0/-5 Kde	26.24	36.35
		V3-30 -5/33/-0 J6*	0.9	3.55
	FFPE	C			P	-	-	C			C			P	-	Clonal
		V3-9 -2/25/-2 J4*	7.8	14.55				V1-33=V1D-33 -11/10/-2 J4*	3.59	9.1	V2-28=V2D-28 -3/0/-5 Kde	8.52	6.23
13	FF	C/C			P	-	-	P	-	-	C/C			C		Clonal
		V3-74 -1/60/-4 J6*	6.03	9.63							V7-3 -3/5/-6 Kde	52.45	83.9	intron -0/4/-5 Kde	6.82
		V2-26 -0/21/-5 J6	1.6	2.5							V2-30=V2D-30 -3/4/-0 Kde	2.08	3.38
	FFPE	ne	-	-	P + poss minor clone US			P	-	-	ne	-	-	ne	-	Polyclonal_LE
					D3-22 -0/2/-6 J1	5.56	1.67
14	FF	P	-	-	P	-	-	C			P	-	-	C		Clonal
								V3-15=V3D-15 -0/0/-4 J3	7.19	21.37				intron -8/0/-1 Kde	14.35
	FFPE	P	-	-	P	-	-	P			P	-	-	C		Clonal
								V3-15=V3D-15 -0/0/-4 J3	2.97	3.64				intron -8/0/-1 Kde	13.18
15	FF	P + poss minor clone US			P	-	-	P	-	-	P	-	-	P	-	Polyclonal with minor clone of US
		~V3 -1/9/-12 J6	0.49	2.27
	FFPE	P	-	-	P	-	-	P	-	-	P	-	-	P	-	Polyclonal
16	FF	P	-	-	C			C			P	-	-	C		Clonal
					D6-6 -0/5/-5 J5	14.52	61.57	V4-1 -1/0/-1 J2	15.5	51.25				intron -6/6/-11 Kde	11.76
	FFPE	P	-	-	C			C			P	-	-	C		Clonal
					D6-6 -0/5/-5 J5	22.89	65.83	V4-1 -1/0/-1 J2	23.42	80.62				intron -6/6/-11 Kde	20.63
					D3-22 -0/2/-7 J6	0.83	2.34	V2-18 -2/0/-2 J4	0.84	2.88
